# Supplementary material for: Nickel(II)-Based Building Blocks with Schiff Base Derivatives: Experimental Insights and DFT Calculations
Source: Molecules. 2021 Sep 1;26(17):5316. doi: 10.3390/molecules26175316 (PMC8434171; doi:10.3390/molecules26175316)
Supplement: Supplementary file 1 [file molecules-26-05316-s001.zip]

Archive with 1 entries (1 files):
- molecules-1312907-supplementary.pdf
